# Supplementary material for: The Association between Fasting Glucose and Sugar Sweetened Beverages Intake Is Greater in Latin Americans with a High Polygenic Risk Score for Type 2 Diabetes Mellitus
Source: Nutrients. 2021 Dec 24;14(1):69. doi: 10.3390/nu14010069 (PMC8746587; doi:10.3390/nu14010069)
Supplement: Supplementary file 1 [file nutrients-14-00069-s001.zip]

Archive with 1 entries (1 files):
- nutrients-1450768-supplementary.pdf
